# Supplementary material for: Metagenomics and metabolomics integrated to explore the protective mechanisms of Mongolian medicine Zadi-5 in myocardial ischemic model rats
Source: Front Microbiol. 2026 Feb 9;16:1677322. doi: 10.3389/fmicb.2025.1677322 (PMC12926489; doi:10.3389/fmicb.2025.1677322)
Supplement: Supplementary file 2 [file Supplementary_file_2.xlsx]

## Sheet: Sheet1
	Name	Formula	Annot. DeltaMass [Da]	Calc. MW	m/z	RT [min]	# mzCloud Results	mzCloud Best Match	Reference Ion
1	D-(+)-Pyroglutamic Acid	C5 H7 N O3	4e-05	129.043	130.05	2.813	2	94.4	[M+H]+1
2	Uracil	C4 H4 N2 O2	0.00031	112.028	113.035	3.756	3	96.1	[M+H]+1
3	Adenine	C5 H5 N5	-0.0001	135.054	136.062	4.728	1	99.7	[M+H]+1
4	Adenosine	C10 H13 N5 O4	-0.00045	267.096	268.104	4.731	1	99.7	[M+H]+1
5	Guanine	C5 H5 N5 O	-17.0266	134.023	152.057	5.475	1	99.1	[M+NH4]+1
6	2'-O-Methyladenosine	C11 H15 N5 O4	-0.0003	281.112	282.119	6.061	1	98	[M+H]+1
7	5-Hydroxymethyl-2-furaldehyde	C6 H6 O3	5e-05	126.032	127.039	6.112	5	95.9	[M+H]+1
8	N6-Me-Adenosine	C11 H15 N5 O4	-5e-05	281.112	282.12	6.683	1	99.1	[M+H]+1
9	2-Pyridylacetic acid	C7 H7 N O2	8e-05	137.048	138.055	6.786	8	91	[M+H]+1
10	L-Proline	C11 H20 N2 O3	-0.00012	228.147	229.155	6.98	2	95.4	[M+H]+1
11	6-Methylindole	C9 H9 N	-17.0266	114.047	132.081	7.364	3	95.1	[M+NH4]+1
12	D-(+)-Tryptophan	C11 H12 N2 O2	-0.00029	204.09	188.07	7.365	4	98.9	[M+H-NH3]+1
13	4-Indolecarbaldehyde	C9 H7 N O	-0.00016	145.053	146.06	7.367	2	99.7	[M+H]+1
14	2-(2-amino-3-methylbutanamido)-3-phenylpropanoic acid	C14 H20 N2 O3	-0.00021	264.147	265.154	8.073	1	98	[M+H]+1
15	1,2,3,4-Tetramethyl-1,3-cyclopentadiene	C9 H14	0.00021	122.11	123.117	8.621	1	91.9	[M+H]+1
16	6-Methylquinoline	C10 H9 N	-0.00015	143.073	144.081	8.659	2	99.4	[M+H]+1
17	2,3,4,9-Tetrahydro-1H-β-carboline-3-carboxylic acid	C12 H12 N2 O2	-17.0268	199.063	217.097	8.66	1	99.3	[M+NH4]+1
18	Tolycaine	C15 H22 N2 O3	-0.00029	278.163	279.17	9.405	1	95.1	[M+H]+1
19	(2R,3S,4S,5R,6S)-2-(hydroxymethyl)-6-{4-[(1E)-3-hydroxyprop-1-en-1-yl]-2,6-dimethoxyphenoxy}oxane-3,4,5-triol	C17 H24 O9	-0.00082	372.141	390.175	9.655	1	92.1	[M+NH4]+1
20	Caffeic acid	C9 H8 O4	-63.0086	117.034	181.049	9.689	3	93.3	[M+ACN+Na]+1
21	(1r,3R,4s,5S)-4-{[(2E)-3-(3,4-dihydroxyphenyl)prop-2-enoyl]oxy}-1,3,5-trihydroxycyclohexane-1-carboxylic acid	C16 H18 O9	-0.00106	354.094	355.101	9.802	2	99.6	[M+H]+1
22	Fraxetin	C10 H8 O5	-0.00029	208.037	209.044	9.948	2	95.4	[M+H]+1
23	Ursolic acid	C20 H20 O4	21.9796	346.116	347.123	10.366	2	82.4	[M+H]+1
24	Vanillin	C8 H8 O3	-0.00021	152.047	153.054	10.659	4	97.9	[M+H]+1
25	Oleanolic acid	C14 H16 O4	21.984	270.089	271.096	10.904	11	68.7	[M+H]+1
26	Safrole	C11 H16 O4	-18.0107	194.094	195.101	11.258	3	46.9	[M+H]+1
27	3-(2-methylpropyl)-octahydropyrrolo[1,2-a]pyrazine-1,4-dione	C11 H18 N2 O2	-0.00044	210.136	211.144	11.316	3	92.8	[M+H]+1
28	7-hydroxy-6-methoxy-2H-chromen-2-one	C10 H8 O4	-0.00017	192.042	193.049	11.546	8	90.4	[M+H]+1
29	Linoleic acid	C17 H19 N S2	-17.028	284.068	302.102	11.755	1	30.9	[M+NH4]+1
30	(7E,13E)-9,15-dihydroxy-4,10,16-trimethyl-1,5,11-trioxacyclohexadeca-7,13-diene-2,6,12-trione	C16 H22 O8	-0.0009	342.131	365.12	11.913	6	96.1	[M+Na]+1
31	1,4-dihydroxy-6,6,9a-trimethyl-1H,3H,4H,5H,5aH,6H,7H,8H,9H,9aH-naphtho[1,2-c]furan-3-one	C15 H22 O4	21.9813	288.133	289.14	11.925	11	95.7	[M+H]+1
32	Veratrole	C8 H10 O2	-0.00021	138.068	139.075	11.971	3	92.8	[M+H]+1
33	Nicotinic acid	C6 H5 N O2	-4e-05	123.032	124.039	12.161	2	99.7	[M+H]+1
34	Venlafaxine	C17 H27 N O2	-0.00043	277.204	278.211	12.278	1	94.8	[M+H]+1
35	2,4,5-Trimethoxybenzaldehyde	C10 H12 O4	-0.00025	196.073	197.081	12.814	1	90.4	[M+H]+1
36	2,4-Dihydroxy-2,3-bis[(4-hydroxy-3-methoxyphenyl)methyl]butanoic acid	C20 H24 O8	-18.0112	374.136	357.132	13.016	2	96.3	[M+H-H2O]+1
37	4-Chloro-N-[2-methyl-1-(3-morpholinopropyl)-5-phenyl-1H-pyrrol-3-yl]benzamide	C25 H28 Cl N3 O2	-0.00407	437.183	438.19	13.211	2	94.9	[M+H]+1
38	3,4-Dimethoxycinnamic acid	C11 H12 O4	-0.00041	208.073	209.08	13.325	3	97.2	[M+H]+1
39	4',7-Dihydroxyflavanone	C15 H12 O4	-0.00037	256.073	257.08	13.713	8	97.2	[M+H]+1
40	Galangin	C15 H10 O5	-0.00033	270.052	271.06	13.966	14	96.7	[M+H]+1
41	Salicylic acid	C11 H16 O4	-18.0108	194.094	195.101	14.935	3	44	[M+H]+1
42	Palmitic acid	C11 H20 O4	21.984	238.12	261.109	15.251	1	33.9	[M+Na]+1
43	{3-[(E)-2-(1,3-Benzodioxol-5-yl)vinyl]-2-oxiranyl}(1-piperidinyl)methanone	C17 H19 N O4	-0.00041	301.131	302.138	15.625	1	94.3	[M+H]+1
44	N-allyl-2-(2-methyl-1-benzofuran-3-yl)acetamide	C14 H15 N O2	-0.00023	229.11	230.117	15.764	2	99.9	[M+H]+1
45	Myristic acid	C9 H6 O2	-0.00028	146.036	147.044	15.984	2	65.5	[M+H]+1
46	Methoxyacetyl fentanyl	C22 H28 N2 O2	0.00674	352.222	353.229	16.485	11	92.6	[M+H]+1
47	Piperanine	C17 H21 N O3	-0.00059	287.152	288.159	16.788	8	98.1	[M+H]+1
48	Piperine	C17 H19 N O3	-0.00108	285.135	286.143	16.993	4	93.3	[M+H]+1
49	Eucalyptol	C10 H18 O	-18.0106	136.125	137.132	17.093	1	97.5	[M+H]+1
50	4-[2-(4-Allyl-2,6-dimethoxyphenoxy)-1-hydroxypropyl]-2-methoxyphenol	C21 H26 O6	-18.0112	356.162	357.169	17.136	1	90	[M+H]+1
51	(2-{4-methyl-2-[(2-methylpropanoyl)oxy]phenyl}oxiran-2-yl)methyl 2-methylpropanoate	C18 H24 O5	-0.0002	320.162	321.169	17.766	1	97.1	[M+H]+1
52	Diisobutylphthalate	C16 H22 O4	-0.00021	278.152	279.159	18.638	5	98.8	[M+H]+1
53	(4aR,5R,6R)-6-hydroxy-4a,5-dimethyl-3-(prop-1-en-2-yl)-2,4a,5,6,7,8-hexahydronaphthalen-2-one	C15 H20 O2	21.9816	254.128	255.135	19.044	2	99.9	[M+H]+1
54	(±)13-HpODE	C18 H32 O4	-18.0108	294.219	295.226	19.451	6	90.3	[M+H]+1
55	α-Linolenic acid	C18 H30 O2	-0.00041	278.224	279.231	19.519	5	97.2	[M+H]+1
56	1-Linoleoyl glycerol	C21 H38 O4	-0.00047	354.277	355.284	20.405	1	90.7	[M+H]+1
57	2,3-dihydroxypropyl 12-methyltridecanoate	C17 H34 O4	-0.00029	302.245	285.242	20.495	1	95	[M+H-H2O]+1
58	9(Z),11(E),13(E)-Octadecatrienoic Acid methyl ester	C19 H32 O2	-0.00034	292.24	293.247	20.523	3	94.2	[M+H]+1
59	NP-011548	C18 H34 O3	-0.00021	298.251	321.24	20.799	1	97.7	[M+Na]+1
60	11(Z),14(Z),17(Z)-Eicosatrienoic acid	C20 H34 O2	-0.00057	306.255	307.263	20.991	6	94.6	[M+H]+1
61	Linoleoyl Ethanolamide	C20 H37 N O2	-0.00061	323.282	324.289	21.089	2	93.4	[M+H]+1
62	octadec-9-ynoic acid	C18 H32 O2	-18.011	262.229	263.237	21.513	1	94.4	[M+H]+1
63	Oleoyl ethanolamide	C20 H39 N O2	-0.00052	325.298	326.305	21.859	1	92.1	[M+H]+1
64	Abietic acid	C20 H30 O2	-0.00028	302.224	303.231	21.902	16	90	[M+H]+1
65	Monoolein	C21 H40 O4	-0.00099	356.292	379.281	22.248	2	91	[M+Na]+1
66	Dodecamethylcyclohexasiloxane	C12 H36 O6 Si6	-0.00054	444.112	445.119	24.529	2	90.1	[M+H]+1
1	Citric acid	C6 H8 O7	-0.00093	192.026	191.019	2.829	2	99	[M-H]-1
2	4-Oxoproline	C5 H7 N O3	-0.00128	129.041	128.034	2.855	1	99.8	[M-H]-1
3	Gallic acid	C7 H6 O5	-0.00098	170.021	169.013	5.344	1	99.2	[M-H]-1
4	Pyrogallol	C6 H6 O3	-0.00127	126.03	125.023	5.348	2	96.4	[M-H]-1
5	3-Hydroxy-3-(methoxycarbonyl)pentanedioic acid	C7 H10 O7	-0.00051	206.042	205.035	6.009	1	96.8	[M-H]-1
6	Citraconic acid	C5 H6 O4	-0.00129	130.025	111.007	6.048	3	99.7	[M-H-H2O]-1
7	L-Phenylalanine	C9 H11 N O2	-0.00099	165.078	164.071	6.19	2	98.2	[M-H]-1
8	Methylsuccinic acid	C5 H8 O4	-0.00121	132.041	131.034	6.323	3	94.7	[M-H]-1
9	Thymidine	C10 H14 N2 O5	0.00014	242.09	241.083	6.662	2	97.3	[M-H]-1
10	Catechol	C6 H6 O2	-0.00138	110.035	109.028	7.413	2	99.8	[M-H]-1
11	Gentisic acid	C7 H6 O4	-0.00117	154.025	153.018	7.418	5	94.2	[M-H]-1
12	D-(+)-Tryptophan	C11 H12 N2 O2	-0.00063	204.089	203.082	7.669	2	95.6	[M-H]-1
13	Neochlorogenic acid	C16 H18 O9	-4e-05	354.095	353.088	8.321	2	96.8	[M-H]-1
14	Esculin	C15 H16 O9	-0.00017	340.079	339.072	8.843	1	99.8	[M-H]-1
15	Catechin	C15 H14 O6	0.00029	290.079	289.072	9.119	2	98.2	[M-H]-1
16	Salicylic acid	C7 H6 O3	-0.00111	138.031	137.023	9.193	4	99.4	[M-H]-1
17	Chlorogenic acid	C16 H18 O9	-46.0059	308.089	353.087	9.795	2	99.7	[M+FA-H]-1
18	Benzoic acid	C7 H6 O2	-0.00135	122.035	121.028	9.831	2	99.9	[M-H]-1
19	Esculetin	C9 H6 O4	-0.00068	178.026	177.018	10.005	1	91.6	[M-H]-1
20	Isophthalic acid	C8 H6 O4	-0.00105	166.026	165.018	10.132	2	99.3	[M-H]-1
21	Caffeic acid	C9 H8 O4	-46.0064	134.036	179.034	10.265	7	98.7	[M+FA-H]-1
22	Vanillin	C8 H8 O3	-0.00111	152.046	151.039	10.68	4	99.4	[M-H]-1
23	2-(Acetylamino)hexanoic acid	C8 H15 N O3	-0.00062	173.105	172.097	11.082	3	99.8	[M-H]-1
24	4-Indolecarbaldehyde	C9 H7 N O	-0.00115	145.052	144.044	11.94	1	99.8	[M-H]-1
25	2-(6-Hydroxyhexyl)-3-methylenesuccinic acid	C11 H18 O5	-0.00042	230.115	229.108	12.598	1	99.2	[M-H]-1
26	2,4,6-Trihydroxy-2-(4-hydroxybenzyl)-1-benzofuran-3(2H)-one	C15 H12 O6	0.00012	288.064	287.056	12.748	5	93	[M-H]-1
27	6-Hydroxycaproic acid	C6 H12 O3	-0.00127	132.077	131.07	12.832	3	98.8	[M-H]-1
28	isoquercetin	C27 H30 O16	-0.00051	610.153	609.146	12.927	4	99.4	[M-H]-1
29	Quercetin-3β-D-glucoside	C21 H20 O12	-0.00011	464.095	463.089	12.932	2	97.3	[M-H]-1
30	4,5-Dicaffeoylquinic acid	C25 H24 O12	-1e-05	516.127	515.12	13.249	1	98	[M-H]-1
31	Azelaic acid	C9 H16 O4	-0.00083	188.104	187.097	13.487	1	99.6	[M-H]-1
32	4-Hydroxybenzoic acid	C12 H20 O5	-0.00027	244.131	243.124	13.713	1	62.2	[M-H]-1
33	(±)-Abscisic acid	C15 H20 O4	1e-05	264.136	263.129	13.813	4	92.7	[M-H]-1
34	2-Methylbenzoic acid	C8 H8 O2	-0.00132	136.051	135.044	13.887	3	96.5	[M-H]-1
35	Piperanine	C26 H40 O12	-7e-05	544.252	543.245	15.156	1	69.3	[M-H]-1
36	19(R)-hydroxy Prostaglandin A2	C20 H30 O5	-18.0103	332.199	331.192	15.61	13	92.3	[M-H]-1
37	Corchorifatty acid F	C18 H32 O5	0	328.225	327.218	15.998	1	98.5	[M-H]-1
38	2-[(2S,4aR,8aS)-2-Hydroxy-4a-methyl-8-methylenedecahydro-2-naphthalenyl]acrylic acid	C15 H22 O3	-46.0057	204.151	249.149	17.328	7	96.6	[M+FA-H]-1
39	(±)9-HpODE	C18 H32 O4	-18.0103	294.22	293.212	17.524	4	96.9	[M-H]-1
40	8-Iso-15-keto-prostaglandin-F2β	C20 H32 O5	-18.0107	334.214	333.207	17.547	20	98.7	[M-H]-1
41	13,14-Dihydro-15-keto Prostaglandin J2	C20 H30 O4	-18.0105	316.204	315.197	17.937	18	99.1	[M-H]-1
42	(+/-)9-HpODE	C18 H32 O4	5e-05	312.23	311.223	18.306	3	97.2	[M-H]-1
43	(+/-)12(13)-DiHOME	C18 H34 O4	-6e-05	314.246	313.239	18.434	5	98.3	[M-H]-1
44	(+/-)9,10-dihydroxy-12Z-octadecenoic acid	C18 H34 O4	-18.0109	296.235	295.228	19.536	10	98.5	[M-H]-1
45	2-(8-Hydroxy-4a,8-dimethyldecahydro-2-naphthalenyl)acrylic acid	C15 H24 O3	-18.0111	234.161	233.154	19.633	2	99.9	[M-H]-1
46	16-Hydroxyhexadecanoic acid	C16 H32 O3	4e-05	272.235	271.228	19.633	1	99.9	[M-H]-1
47	13,14-Dihydro-15-keto Prostaglandin A2	C20 H30 O4	-2e-05	334.214	333.207	19.855	20	93.9	[M-H]-1
48	Lauric acid	C12 H24 O2	-0.00068	200.177	199.17	20.073	1	99.9	[M-H]-1
49	5-(4-Carboxy-3-methylbutyl)-1,4a-dimethyl-6-methylenedecahydro-1-naphthalenecarboxylic acid	C20 H32 O4	5e-05	336.23	335.223	20.191	20	94.9	[M-H]-1
50	Prostaglandin F2α 1-11-lactone	C20 H32 O4	-18.0106	318.219	317.212	20.292	16	99.8	[M-H]-1
51	Labdanolic acid	C20 H36 O3	8e-05	324.267	323.259	20.633	2	90.3	[M-H]-1
52	Tretinoin	C20 H28 O2	-2e-05	300.209	299.202	20.892	1	94.8	[M-H]-1
53	Myristic acid	C14 H28 O2	-0.00056	228.208	227.201	21.482	2	100	[M-H]-1
54	Oleic acid alkyne	C18 H30 O2	-0.00017	278.224	277.217	21.568	6	99.9	[M-H]-1
55	Palmitoleic acid	C16 H30 O2	-0.0002	254.224	253.217	21.806	6	99.6	[M-H]-1
56	Oleanolic acid	C30 H48 O3	-0.0005	456.36	455.353	21.979	3	99.9	[M-H]-1
57	Linoleic acid	C18 H32 O2	-0.00028	280.24	279.233	22.221	4	100	[M-H]-1
58	Palmitic acid	C16 H32 O2	-0.00033	256.24	255.233	22.738	3	100	[M-H]-1
59	Oleic acid	C18 H34 O2	-0.00019	282.256	281.248	22.988	4	100	[M-H]-1
60	11(Z),14(Z)-Eicosadienoic acid	C20 H36 O2	0.00013	308.272	307.264	23.372	2	100	[M-H]-1
61	20-Hydroxy-(5Z,8Z,11Z,14Z)-eicosatetraenoic acid	C20 H32 O3	-8e-05	320.235	319.228	23.66	9	94	[M-H]-1
62	Stearic acid	C18 H36 O2	6e-05	284.272	283.264	24.069	2	100	[M-H]-1
63	11(Z)-Eicosenoic acid	C20 H38 O2	7e-05	310.287	309.28	24.292	3	100	[M-H]-1
64	Arachidic Acid	C20 H40 O2	0.00017	312.303	311.296	25.81	2	91.4	[M-H]-1
65	Erucic acid	C22 H42 O2	0.00017	338.319	337.311	26.029	1	97.6	[M-H]-1
